# Supplementary material for: The protein arginine methyltransferase PRMT9 attenuates MAVS activation through arginine methylation
Source: Nat Commun. 2022 Aug 26;13:5016. doi: 10.1038/s41467-022-32628-y (PMC9418238; doi:10.1038/s41467-022-32628-y)
Supplement: Supplementary file 3 — Source Data [file 41467_2022_32628_MOESM3_ESM.xlsx]

## Sheet: Fig. 1
						Fig. 1b-Ifnb1	sgCtrl			sgPRMT9#1			sgPRMT9#2
						0h	1.27321	1.06597	0.660818	0.286696	0.668269	0.713912	2.57864	1.50514	1.48137
						4h	142.626	133.713	91.3048	645.846	614.088	264.674	571.25	527.141	364.865
						8h	761.679	470.533	308.169	1333.57	1545.96	1441.88	1337.32	988.571	1249
						12h	1372.7	1458.07	886.862	1926.82	2358.27	3196.94	2779.24	2187.94	2121.9
						Ifna4	sgCtrl			sgPRMT9#1			sgPRMT9#2
						0h	1.04767	0.74611	1.20622	0.755219	0.893746	1.10459	1.91886	1.44488	1.31381
						4h	7.75333	7.90168	4.28449	20.6532	18.2584	16.676	17.5769	17.8896	14.6978
						8h	49.4608	49.6787	28.162	126.443	127.314	100.68	73.5422	77.6701	86.3226
						12h	74.1102	103.043	112.106	169.387	209.313	174.005	170.571	170.029	181.226
						Cxcl10	sgCtrl			sgPRMT9#1			sgPRMT9#2
						0h	1.12595	0.974034	0.900018	1.15058	1.26134	2.54097	2.48257	1.3299	1.24528
						4h	208.194	170.946	93.8586	1210.86	1087.4	1105.99	1016.07	1225.52	806.68
						8h	1921.67	1291.4	1376.74	2988.91	4841.59	2872.04	3872.28	3252.65	3956.4
						12h	2560.78	2371.98	2513.88	7263.69	9766.14	9115.51	8184.48	4567.19	7859.31
						Fig. 1c-Ifnb1	sgCtrl			sgPRMT9#1			sgPRMT9#2
						0h	0.539936	0.832497	1.62757	0.407851	0.575493	0.282399	3.05054	2.03943	0.25687
						4h	156.06	129.317	174.36	343.629	303.473	324.485	401.288	238.651	291.147
						8h	137.321	178.451	98.2767	422.477	340.283	357.821	591.905	461.709	444.519
						12h	176.877	206.739	216.67	639.386	609.276	601.014	432.572	470.713	584.116
						Ifna4	sgCtrl			sgPRMT9#1			sgPRMT9#2
						0h	1.17382	0.95897	0.86721	1.73112	2.44267	0.453731	2.20999	1.08204	2.18056
						4h	3.29149	2.85626	4.88025	13.7304	14.7764	8.23814	12.7449	7.3264	10.9334
						8h	37.7578	27.2974	26.3685	85.334	85.7344	59.2737	103.514	57.0903	65.4915
						12h	46.6357	75.4627	83.1337	128.646	106.728	143.539	114.753	124.871	117.434
						Cxcl10	sgCtrl			sgPRMT9#1			sgPRMT9#2
						0h	0.893227	0.686752	1.42002	1.33966	1.43087	0.579415	1.27897	1.48177	1.36699
						4h	143.258	87.8382	83.0991	191.994	242.717	175.05	196.985	175.303	233.621
						8h	150.743	109.699	118.512	344.654	217.025	256.062	475.731	230.272	362.197
						12h	738.36	937.381	722.259	2002.01	1996.82	1857.51	1538.53	1981.85	1597.62
						Fig. 1d-Ifnb1	sgCtrl			sgPRMT9#1			sgPRMT9#2
						Mock	1.15448	1.0513	0.79422	0.683565	0.955925	1.19054	0.623774	1.22247	1.753
						VSV	322.214	396.882	625.545	1931.97	1912.57	2261.55	1744.32	2633.82	1934.28
						VSV mRNA	sgCtrl			sgPRMT9#1			sgPRMT9#2
						Mock	1.12854	0.838767	1.03269	0.68718	0.909553	0.971475	0.965564	0.757777	0.973129
						VSV	122701	131255	187244	27548.8	32167.1	39902.9	36342.1	58135.2	68880.2
						titer	sgCtrl			sgPRMT9#1			sgPRMT9#2
						Mock	0	0	0	0	0	0	0	0	0
						VSV	186000	170000	200000	64000	50000	80000	60000	76000	90000
						Fig. 1e
						Rel. VSV-G/Actin	sgCtrl			sgPRMT9
						0h	0	0	0	0	0	0
						4h	1	1	1	0.375812	0.460539	0.688032
						8h	5.84458	3.9661	3.0451	1.33584	0.980553	1.31488
						12h	6.28343	5.13448	5.18925	1.30245	1.56836	2.59375
						Fig. 1f	Ctrl vector			Prmt9-flag
						0h	0.950522	1.12251	0.92697	0.743521	0.913042	0.794023
						6h	55.7318	53.5567	55.4988	25.0851	32.1023	33.4267
						12h	78.8552	86.7366	81.1163	57.0948	45.5035	49.8383
						g-IFNB1	Ctrl vector			Flag-PRMT9
						Mock	1.07192	0.876557	1.05153	1.13951	0.919415	0.643213
						VSV	204.627	178.093	165.292	51.4325	106.782	69.2361
						VSV mRNA	Ctrl vector			Flag-PRMT9
						Mock	0.752317	1.38984	0.857845	0.97012	1.19906	1.44655
						VSV	85895.2	81827.1	80257.3	227039	304783	235604
						titer	Ctrl Vector		Flag-PRMT9
						Mock	0	0	0	0
						VSV	8000000	7200000	16000000	16800000

## Sheet: Fig. 2
Fig. 2a-Ifnb1		Prmt9WT			Prmt9CKO
	0h	0.851228	0.936367	1.2124	0.93942	3.44896	1.4509
	4h	24.6601	29.4805	22.7982	71.8314	82.3471	73.0309
	8h	95.4844	124.121	114.403	365.921	441.132	446.043
	12h	345.876	401.46	401.441	667.388	541.723	631.249
Ifna4		Prmt9WT			Prmt9CKO
	0h	1.76287	0.783638	0.453494	1.35499	1.79999	1.33878
	4h	6.91955	7.34138	18.6347	37.0193	29.1218	27.3879
	8h	8.9111	8.75715	12.5529	52.6095	55.286	56.5306
	12h	11.8605	12.5396	17.9601	61.0414	56.7306	36.5072
Cxcl10		Prmt9WT			Prmt9CKO
	0h	1.1197	0.990191	0.890114	1.43564	1.18035	0.934095
	4h	792.956	2230.82	1478.51	3925.72	3425.94	3663.7
	8h	1955.13	1428.99	1489.36	5454.73	3565.99	4389.95
	12h	2258.12	3386.57	2920.26	6114.45	5643	5438.22
IFN-β		Prmt9WT		Prmt9CKO
	0h	1.41226	0.587744	3.83083	3.61096
	4h	12.9554	15.5939	105.246	99.8591
	8h	385.58	396.904	504.585	523.714
	12h	417.352	432.413	621.721	620.237
Fig. 2b-Ifnb1		Prmt9WT			Prmt9CKO
	0h	0.770474	1.18271	1.04681	1.70753	1.53009	2.01056
	2h	284.372	266.573	320.244	436.307	426.69	452.205
	4h	393.473	357.156	384.366	727.481	767.677	670.414
	6h	757.456	624.437	661.29	1230.6	1171.49	1106.7
Ifna4		Prmt9WT			Prmt9CKO
	0h	0.833696	1.34982	0.816483	2.7078	2.38545	5.03666
	2h	15.3587	13.9064	17.8266	33.4903	31.8603	33.3631
	4h	31.7607	33.516	39.1539	68.2085	64.6788	79.6966
	6h	57.5958	56.021	65.441	123.808	97.2596	117.749
Cxcl10		Prmt9WT			Prmt9CKO
	0h	1.01655	1.11475	0.868698	7.4778	8.41961	9.20544
	2h	514.638	505.464	747.579	1457.34	1893.91	2560.44
	4h	1576.61	1664.53	1932.83	2937.86	3127.37	3429.17
	6h	3264.24	3073.42	3219.38	4306.8	4421.16	4749.49
IFN-β		Prmt9WT		Prmt9CKO
	0h	0.8863	1.1137	2.55391	1.5685
	2h	8.31473	8.99694	33.7079	36.7399
	4h	107.007	114.435	241.477	252.619
	6h	386.255	418.849	745.852	755.858
Fig. 2c-Ifnb1		Prmt9WT			Prmt9CKO
	0h	0.731828	0.710779	1.55739	0.583742	0.743848	0.314118
	3h	269.09	335.118	327.077	395.229	321.26	363.009
	6h	1050.64	833.689	1011.51	651.593	777.316	801.225
	9h	1364.44	1477.19	1387.1	1536.03	1334.61	1660.2
Ifna4		Prmt9WT			Prmt9CKO
	0h	0.998751	1.04698	0.954265	1.60669	1.7008	2.58882
	3h	59.4056	61.5937	80.2296	52.8523	63.8256	70.9781
	6h	98.5602	80.8755	85.8166	107.984	89.8002	106.152
	9h	112.865	132.99	104.752	110.292	117.79	109.378
Cxcl10		Prmt9WT			Prmt9CKO
	0h	0.897727	1.19187	0.910402	1.14246	1.53265	1.30696
	3h	150.672	148.786	164.658	149.669	180.446	179.472
	6h	1582.01	2010.03	1946.11	1566.29	1843.07	1796.51
	9h	2641.59	3435.24	2885.87	3540.11	3501.66	2098.78
Fig. 2d-Ifnb1		Prmt9WT			Prmt9CKO
	Mock	0.817522	1.08018	1.10229	3.97224	3.72975	3.95981
	VSV	655.398	712.181	725.063	2675.19	2409.85	2464.89
VSV mRNA		Prmt9WT			Prmt9CKO
	Mock	0.92545	1.0095	1.06505	0.742914	1.06249	0.791544
	VSV	45223.4	35473.4	41524.2	11012.1	10179.2	10549.5
titer		Prmt9WT		Prmt9CKO
	Mock		0	0	0
	VSV	800000	800000	260000	252000
					Fig. 2e
						Rel. VSV-G/Actin	Prmt9WT			Prmt9CKO
						0h	0	0	0	0	0	0
						4h	1	1	1	0.577691	0.460193	0.35914
						8h	1.96314	1.47979	2.12468	0.894917	0.664069	0.583803
						12h	2.89293	2.00408	3.33308	1.43852	1.01587	1.2212

## Sheet: Fig. 3
Fig. 3a-Lung		Prmt9WT						Prmt9CKO
	Mock	0.969139	0.971582	1.03856	1.50498	0.671703	0.844038	1.27814	1.19997	1.37544	0.884029	1.02516	0.588336
	VSV	5.23708	7.18537	4.23123	6.79805	10.7918	6.77758	17.8109	15.9615	42.209	33.516	20.8763	30.16
Liver		Prmt9WT						Prmt9CKO
	Mock	0.912237	1.34401	0.709772	1.10902	1.2072	0.717764	1.16405	1.01295	0.332211	1.08418	0.663527	0.95223
	VSV	16.6823	14.351	34.2948	27.3577	47.0061	60.1516	145.163	114.176	61.9931	95.1599	56.3022	64.3756
Spleen		Prmt9WT						Prmt9CKO
	Mock	1.00747	1.09889	1.0209	0.611201	1.15071	1.11084	1.05942	0.769774	0.674941	1.26056	0.860052	0.919297
	VSV	4.21258	5.99346	7.04711	6.22933	9.01361	12.21	8.30481	12.8266	19.7852	10.7178	22.807	17.2921
Fig. 3d-Serum-IFN-β		Prmt9WT						Prmt9CKO
	Mock	0.385551	0.836837	0.912086	1.58974	1.21317	1.06261	0.310371	0.7616	1.58974	0.987343	1.36377	1.66509
	VSV	8.18014	7.72332	6.58277	4.98959	11.2344	6.20306	20.7214	20.4107	24.6973	16.0756	28.0687	35.341
Fig. 3c	Lung	Prmt9WT	Prmt9CKO	Liver	Prmt9WT	Prmt9CKO	Spleen	Prmt9WT	Prmt9CKO
		36000	24000		15500	5250		17500	7250
		48000	18000		11500	4500		15500	6750
		54000	14000		13500	4750		11500	4250
		46000	22000		14750	5250		19250	8000
		42000	18000		11000	4750		13750	7250
		34000	22000		8250	4000		11250	5750
Fig. 3d
	Lung	Prmt9WT	Prmt9CKO	Liver	Prmt9WT	Prmt9CKO	Spleen	Prmt9WT	Prmt9CKO
		1	0.394373		1	0.715936		1	0.216106
		1.81274	0.829589		1.43972	0.675436		1.04556	0.906466
		1.52141	0.575961		1.32984	0.234064		1.04675	0.49352
		1.31545	0.590651		1.36137	0.705128		1.66801	0.506191
		1.84523	0.718785		1.25619	0.218547		1.25395	0.906062
		1.76285	0.622106		1.8975	0.843521		1.4616	0.748006
Fig. 3e					Fig. 3f
	Days	Prmt9WT	Prmt9CKO			Days	Prmt9WT	Prmt9CKO
	1	0				Days elapsed	WT	PRMT9fl/flLyz-Cre
	2	1				1	0
	3	1				2	0
	4	1				3	1
	4	1				4	1
	4	1				4	1
	4	1				4	0
	5	1				4	0
	5	1				5	0
	6	1				5	0
	6	1				6	1
	7	1				6	0
	12	0				6	1
	12	0				7	0
	12	0				12	0
	12	0				12	0
	12	0				12	0
	12	0				12	0
	1		0			12	0
	2		0			1		0
	3		0			2		0
	4		1			3		0
	4		1			4		1
	5		1			4		1
	5		0			5		1
	6		1			5		1
	6		1			6		0
	12		0			6		0
	12		0			6		0
	12		0			7		1
	12		0			7		0
	12		0			12		0
	12		0			12		0
						12		0
						12		0
Fig. 3g		Prmt9WT	Prmt9CKO
		3	1
		3	1
		4	2
		2	1

## Sheet: Fig. 4
	Fig. 4b									Fig. 4d
	Rel									Rel
	p-IRF3/IRF3	Ctrl vector			Flag-PRMT9					p-IRF3/IRF3	Prmt9WT			Prmt9CKO
	0h	0	0	0	0	0	0			0h	0.002737	0	0	0	0	0
	4h	1	1	1	0.213333	0.290909	0.540816			4h	1	1	1	7.06323	4.63736	7.74515
	8h	1.06667	1.09091	1.0102	0.346667	0.554545	0.77551			8h	2.06143	3.2883	5.11278	9.57702	7.26881	10.4986
	Rel									Rel
	p-TBK1/TBK1	Ctrl vector			Flag-PRMT9					p-TBK1/TBK1	Prmt9WT			Prmt9CKO
	0h	0	0.01617	0	0.003271	0.04	0			0h	0.079726	0.280472	0.213624	0.358767	0.207134	0.417207
	4h	1	1	1	0.474598	0.718699	0.273308			4h	1	1	1	2.57304	4.35074	4.80412
	8h	1.26811	1.2413	1.56908	0.65946	1.03218	0.995995			8h	2.85174	2.53637	3.76053	5.35223	6.05774	6.88568
	Rel									Rel
	p-IκBα/IκBα	Ctrl vector			Flag-PRMT9					p-IκBα/IκBα	Prmt9WT			Prmt9CKO
	0h	0.14	0	0.11	0.17	0	0.05			0h	0.018209	0	0.017838	0.018687	0.056828	0.059808
	4h	1	1	1	0.18	0.46	0.59			4h	1	1	1	2.00612	1.68677	3.21092
	8h	3.7	2.88	3.17	0.82	0.91	0.33			8h	1.0653	1.91693	2.48921	6.794	9.05488	6.32167
	Fig. 4f
	Rel									Fig. 4h
	p-IRF3/IRF3	Prmt9WT			Prmt9CKO					Rel
	0h	0.033938	0	0.038063	0.03429	0	0.034251			IRF3/Actin	Prmt9WT			Prmt9CKO
	4h	1	1	1	1.0911	1.11133	0.854718			0h	1	1	1	0.85122	0.721455	0.841549
	8h	0.914961	0.929881	1.00412	0.89095	1.04932	1.0148			4h	0.796313	0.763557	0.483187	0.382482	0.345051	0.30339
										8h	0.697819	0.641013	0.369708	0.195373	0.172015	0.144668
	Rel
	p-TBK1/TBK1	Prmt9WT			Prmt9CKO					Rel
	0h	0.004888	0.048756	0.006658	0.040219	0.073356	0.036749			IRF3/PCNA	Prmt9WT			Prmt9CKO
	4h	1	1	1	0.970652	0.998878	1.01517			0h	1	1	1	3.2499	3.19307	2.63841
	8h	1.18882	1.14921	0.889901	1.4939	1.1522	0.967329			4h	5.99217	3.75398	2.94805	8.76093	9.72579	6.5737
										8h	6.25613	6.72006	4.27282	11.8094	12.0681	7.48385
	Rel
	p-IκBα/IκBα	Prmt9WT			Prmt9CKO
	0h	0.053312	0.102326	0.0858	0.001469	0.081957	0.078436
	4h	1	1	1	0.94464	1.27414	1.00754
	8h	6.26741	11.6837	6.90826	6.02843	9.08718	6.96794
		Vector			Flag-PRMT9
	Mock	0.02	0.02	0.01	0.02	0.01	0.01
	SeV	0.85	0.81	0.73	0.28	0.4	0.35

## Sheet: Fig. 5
Fig. 5a		Ctrl Vector			Flag-PRMT9
	Vector	0.990462	0.937475	1.06383	0.772621	0.660264	0.734913
	cGAS+STING	5.3084	4.78621	4.92529	6.15405	5.81917	5.17497
	RIG-IN	21.8207	22.9253	21.1256	9.49999	10.2566	9.97793
	MDA5	24.6429	23.5006	25.4043	7.58764	7.88988	7.91977
	MAVS	31.8292	32.452	32.4033	14.7633	15.2879	15.0711
	TBK1	10.8438	12.3909	10.1614	11.8913	11.4427	11.5513
	IRF3-5D	2.14962	2.12766	2.18372	2.39779	2.02032	2.25776
Fig. 5b		Ctrl vector			Flag-PRMT9
	Vector	1.00723	0.909914	1.08286	1.165	1.12542	1.36297
	RIG-IN	20252.4	16631.5	18468.9	8718.98	10580.2	15736.7
	MDA5	3305.34	3386.08	3550.03	1494.15	2068.59	1753.1
	MAVS	20939.5	23601	22610.6	15923.5	13434.3	14018.1
	TBK1	7564.34	8621.92	11312.8	11731.7	7331.67	7092.31
	IRF3-5D	1289.59	1665.61	1897.58	1662.56	2434.07	2442.68

## Sheet: Fig. 6
	Fig. 6j
		MAVS only			MAVS + PRMT9			MAVS(R41K) + PRMT9			MAVS(R43K) + PRMT9			MAVS(R41K, R43K) + PRMT9			PRMT9 only
	0	0	0	0	0	0	0	0	0	0	0	0	0	0	0	0	0	0	0
	5	780	565	825	2481	2009	2679	597	429	411	477	462	456	641	548	559	163	207	365
	15	1051	927	1172	3248	3335	3286	825	802	719	589	572	660	602	662	850	298	141	187
	30	1177	1221	1353	3580	4149	4308	1067	1071	897	1014	1085	1106	1106	1190	1111	417	583	315
	50	1758	1926	1590	4962	4908	4850	1427	1102	1213	1469	1227	1677	1151	1268	1354	339	411	427
	60	1913	1675	2310	5530	6467	5579	1431	1877	1268	1809	2079	1974	828	801	750	537	404	817

## Sheet: Fig. 7
												Fig. 7d
												SeV-Ifnb1	PRMT9+/+			PRMT9-/-+Vec			PRMT9-/-+mPRMT9-WT			PRMT9-/-+mPRMT9-mut
												0	1.11619	0.842788	1.04102	1.61746	1.24003	0.91276	1.38292	1.31546	1.19968	1.54872	1.36664	0.909615
												8	125.236	115.796	111.296	303.248	246.799	197.353	139.244	129.613	148.718	264.161	250.653	165.559
												VSV-Ifnb1
													PRMT9+/+			PRMT9-/-+Vec			PRMT9-/-+mPRMT9-WT			PRMT9-/-+mPRMT9-mut
												0	0.99397	0.896883	1.10915	1.7767	1.22212	0.987537	2.17162	2.18929	1.51965	1.30944	1.36318	0.608004
												8	505	339.045	311.762	1304.54	872.976	956.322	323.994	393.664	371.551	1360.73	853.244	1439.84
												Fig. 7g
												SeV-IFNB1	Mavs-/-+MAVS(WT)+Vec			Mavs-/-+MAVS(WT)+PRMT9			Mavs-/-+MAVS(R41K,R43K)+PRMT9
												Mock	1.00892	0.882656	1.10842	1.60638	1.39424	1.61304	1.02572	0.837448	0.771379
												SeV	130.693	111.518	145.311	77.9699	55.9429	93.8957	116.511	133.169	110.879
												SeV-IFNA4	Mavs-/-+MAVS(WT)+Vec			Mavs-/-+MAVS(WT)+PRMT9			Mavs-/-+MAVS(R41K,R43K)+PRMT9
												Mock	0.875165	1.0247	1.10014	0.816413	0.728132	0.954288	1.25351	1.14857	1.01942
												SeV	19.7143	17.0893	16.9397	6.60188	7.74297	8.50015	21.7634	13.2904	12.1755
												SeV-CXCL10	Mavs-/-+MAVS(WT)+Vec			Mavs-/-+MAVS(WT)+PRMT9			Mavs-/-+MAVS(R41K,R43K)+PRMT9
												Mock	1.03579	0.909155	1.05505	0.980093	0.881264	0.942986	0.528012	0.547647	0.713365
												SeV	598.182	554.758	604.98	218.556	381.419	284.021	575.94	548.513	572.414

## Sheet: sFig. 1
	PRMT7			PRMT9
b	Mock	SeV		Mock	SeV
	0.76964	0.79971		0.94768	0.44361
	0.57249	0.56717		0.93058	0.15736
	0.49585	0.40977		0.91184	0.63716
	0.56466	0.5469		0.93662	0.28343
	0.7416	0.58713		0.92301	0.47531
	0.85771	0.80782		0.94247	0.59441
	0.4183	0.76299		0.85519	0.67289
	0.52643	0.66849		0.89721	0.62424
	0.58287	0.62105		0.87714	0.54028
	0.58571	0.40403		0.88645	0.44961
c
	PRMT1			PRMT2			PRMT3			PRMT4			PRMT5			PRMT8
	Mock	SeV		Mock	SeV		Mock	SeV		Mock	SeV		Mock	SeV		Mock	SeV
	0.16907	0.12229		0.36159	0.38349		0.22742	0.27515		0.45608	0.41673		0.28118	0.18737		0.33541	0.42692
	0.02687	0.12907		0.23304	0.30136		0.3145	0.2957		0.40924	0.25492		0.21982	0.17473		0.33068	0.40133
	0.16907	0.21523		0.32037	0.42052		0.21485	0.33547		0.46065	0.238		0.17921	0.17318		0.27418	0.41261
	0.22047	0.06801		0.2373	0.40265		0.29915	0.34262		0.37066	0.38464		0.24647	0.11268		0.35685	0.25738
	0.16535	0.3004		0.33899	0.37255		0.39186	0.33236		0.20071	0.40326		0.20678	0.22327		0.21052	0.22817
	0.18311	0.18674		0.38658	0.25758		0.32103	0.37087		0.25403	0.42276		0.1344	0.26415		0.4391	0.12709
	0.30123	0.21288		0.22913	0.24263		0.23935	0.22534		0.35744	0.41269		0.15093	0.25241		0.4183	0.10282
	0.15844	0.32558		0.45688	0.22558		0.33489	0.33932		0.48767	0.41222		0.15466	0.25073		0.29194	0.35072
	0.22756	0.13647		0.26481	0.44003		0.22892	0.2502		0.366	0.28572		0.14681	0.2199		0.13516	0.33795
	0.34822	0.33432		0.20019	0.40988		0.23049	0.23656		0.20193	0.46406		0.20484	0.135		0.24628	0.20477

## Sheet: sFig. 2
c								d
Rel.	PRMT7/Actin	PRMT7/TOMM20		Rel.	PRMT9/Actin	PRMT9/TOMM20		Rel.	PRMT7/Actin	PRMT7/TOMM20		Rel.	PRMT9/Actin	PRMT9/TOMM20
	Wcl	Mito			Wcl	Mito			Wcl	Mito			Wcl	Mito
0h	1	0.614035		0h	1	1.44231		0h	1	0.269231		0h	1	0.966667
4h	0.982456	0.596491		4h	0.961538	0.826923		4h	1	0.269231		4h	1.08333	0.466667
8h	1	0.614035		8h	0.961538	0.576923		8h	0.961538	0.269231		8h	1.1	0.35
12h	1	0.614035		12h	0.980769	0.173077		12h	1.03846	0.269231		12h	1	0.116667
e	PRMT9		f	PRMT9
	Mock	SeV		Mock	SeV
	0.82677	0.38586		0.83405	0.33208
	0.85354	0.3169		0.88716	0.51129
	0.81088	0.51722		0.81261	0.65731
	0.84099	0.40808		0.90081	0.5767
	0.83711	0.51532		0.88357	0.7931
	0.84022	0.49006		0.90863	0.74689
	0.82328	0.41303		0.71711	0.67774
	0.82182	0.59323		0.87964	0.35788
	0.83607	0.43914		0.83651	0.56634
	0.84054	0.58175		0.87397	0.67071

## Sheet: sFig. 3
a				PM	b - SeV							THP1	f					g - 5'PPP RNA
Prmt9 mRNA					Ifnb1	siCtrl			siPRMT9				PRMT9 mRNA					IFNB1	siCtrl			siPRMT9
siCtrl	1.11173	0.947899	0.940373		0h	1.06954	1.09478	0.835673	1.85739	1.70507	1.91068		siCtrl	0.750981	1.22921	1.0198		0h	0.87791	1.20036	0.92173	0.905641	1.22687	0.916922
siPRMT9#1	0.386366	0.416707	0.30423		4h	113.687	94.0279	87.0083	125.391	167.408	193.333		siPRMT9-1	0.229053	0.353029	0.340402		2h	53.0227	94.253	66.0354	114.18	154.236	146.712
siPRMT9#2	0.234184	0.270887	0.209397		8h	164.121	203.733	133.105	616.827	402.125	419.669		siPRMT9-2	0.199384	0.386303	0.195677		4h	360.943	475.533	412.087	527.066	710.927	631.511
siPRMT9#3	0.485422	0.338801	0.498934		12h	230.466	320.38	260.026	724.797	650.266	498.746		siPRMT9-3	0.263501	0.334617	0.486562		6h	793.152	697.838	733.616	1224.2	1210.49	1185.63
					Ifna4	siCtrl			siPRMT9									SeV
					0h	1.15519	0.841027	1.00378	0.735656	0.868653	1.3184							IFNB1	siCtrl			siPRMT9
					4h	17.2166	21.9246	16.6289	36.085	40.4112	33.4723							0h	0.8999	0.693285	1.40681	0.945651	1.55913	1.27195
					8h	29.6042	61.0881	33.2067	161.363	110.73	97.8304							4h	186.23	61.2481	71.1454	509.336	387.22	306.18
					12h	113.387	93.4065	90.9072	262.365	274.233	181.855							8h	157.794	213.429	178.77	366.447	376.863	646.067
																		12h	276.175	224.085	410.763	546.628	642.003	534.295
					Cxcl10	siCtrl			siPRMT9
					0h	1.04232	0.947765	1.00991	0.606174	0.861818	1.00036							h - VSV
					4h	9.89888	7.66451	12.2215	13.5514	10.412	14.224							IFNB1	siCtrl			siPRMT9
					8h	129.649	249.079	142.941	312.146	310.615	441.513							Mock	0.871509	1.24187	0.886626	2.33719	3.10059	5.20293
					12h	946.463	988.238	880.325	2495.73	1933.72	2288.27							VSV	677.976	667.254	735.612	2377.37	1913.72	1505.88
Rel.	PRMT9/Actin												Rel.	PRMT9/Actin
	siCtrl	1			IFN-β	siCtrl		siPRMT9						siCtrl	1			IFNA4	siCtrl			siPRMT9
	siPRMT9#1	0.295101			0h	0.86197	1.13803	1.0251	1.43919					siPRMT9#1	0.204462			Mock	1.25832	1.02059	0.721091	0.727514	0.934096	2.76469
	siPRMT9#2	0.185222			4h	1.08784	2.25482	1.66506	2.21718					siPRMT9#2	0.242895			VSV	83.0901	100.509	107.309	206.013	208.789	236.367
	siPRMT9#3	0.25653			8h	17.6515	19.1447	63.8917	64.6948					siPRMT9#3	0.214116
					12h	170.288	182.598	267.537	284.038									CXCL10	siCtrl			siPRMT9
																		Mock	1.56553	0.724601	0.709865	0.86081	1.17643	2.49878
					c - 5'PPP RNA													VSV	1819.77	1990.67	1846.5	4541.29	4040.63	4206.1
					Ifnb1	siCtrl			siPRMT9
					0h	1.38171	0.710602	0.907685	4.31622	2.78897	5.47689							i - VSV
					2h	291.833	328.381	272.884	874.697	675.849	780.075							VSV mRNA	siCtrl			siPRMT9
					4h	417.535	488.768	629.669	1543.39	1812.5	1700.18							Mock	1.3016	0.638292	1.06011	2.05108	3.37845	2.61232
					6h	2160.49	1687.72	2329.64	3313.39	3504.03	3114.7							VSV	206363	186620	213775	52089.2	51676.3	54885.3
					Ifna4	siCtrl			siPRMT9									titer	siCtrl		siPRMT9
					0h	1.04285	0.751096	1.20606	1.36884	1.74203	1.44398							Mock	0	0	0	0
					2h	7.83389	7.7965	10.0261	15.2889	25.9489	16.6002							VSV	230000	250000	100000	80000
					4h	15.0982	11.6391	8.59517	27.3175	19.9519	28.3327
					6h	16.2054	21.8927	20.8904	27.745	35.9984	28.3831
					Cxcl10	siCtrl			siPRMT9									Rel.
					0h	0.706499	0.847032	1.44647	2.23238	3.40606	3.23477							VSV-G/Actin	siCtrl			siPRMT9
					2h	90.5378	100.762	112.22	197.215	224.644	341.296							0h	0	0		0	0
					4h	937.384	777.685	812.48	2033.45	1607.46	2654.91							4h	1	1		0.137255	0.061743
					6h	1229.15	1110.55	1249.99	4035.02	3544.26	4846.29							8h	1.43137	1.32485		0.627451	0.507442
																		12h	1.70588	1.68886		0.980392	1.15375
					IFN-β	siCtrl		siPRMT9
					0h	0.870003	1.13	0.090029	0.090031
					2h	3.98991	2.68995	20.2394	15.2996									K
					4h	116.956	86.0174	435.187	336.39									Ifnb1	NC			miRNA-543
					6h	484.715	481.985	866.773	920.462									Mock	0.560003	1.84605	0.593943	8.32663	10.2093	6.76055
																		SeV	272.435	327.251	213.308	618.523	733.232	467.815
					d - VSV													5'PPP	1020.25	1220.34	819.632	1853.98	2776.65	1727.07
					Ifnb1	siCtrl			siPRMT9									VSV	1756.28	2237.3	1548.97	6201.96	4654.82	3407.96
					Mock	0.784471	1.15337	1.06216	1.9059	1.68972	0.979432
					VSV	3125.21	3021.8	3166.1	3725.97	4519.22	4678.85							Ifna4	NC			miRNA-543
																		Mock	1.54953	0.796099	0.654373	1.32431	0.97998	1.24129
					Ifna4	siCtrl			siPRMT9									SeV	23.3558	29.2161	49.7866	103.13	83.31	113.17
					Mock	1.14758	0.780475	1.07194	1.23284	1.01474	0.753529							5'PPP	32.05	34.06	34.16	111.74	149.16	91.04
					VSV	118.212	119.316	152.756	490.313	518.845	551.025							VSV	330.24	428.61	496.12	1079.98	751.89	862.36
					Cxcl10	siCtrl			siPRMT9
					Mock	1.14104	1.08355	0.775406	1.63556	1.35528	1.39038							Cxcl10	NC			miRNA-543
					VSV	2356.31	2645.12	1854.78	3958.45	3842.48	3367.01							Mock	1.03414	0.63	1.33455	0.83	0.55	1.66777
																		SeV	834.33	1164.25	1190.51	2288.67	2341.74	2265.89
					IFN-β	siCtrl		siPRMT9										5'PPP	1171.97	1273.6	1279.11	2771.12	3229.62	3076.84
					Mock	0.32596	1.67404	4.17763	6.48863									VSV	1256.47	1313.41	1450.57	9060.55	7440.69	8425.57
					VSV	1203.4	1244.42	3204.72	3214.35
					e
					VSV mRNA	siCtrl			siPRMT9
					Mock	1.14816	0.691973	1.15986	2.30085	2.22728	2.53945
					VSV	146567	131952	146385	110171	104842	65536.1
					titer	siCtrl			siPRMT9
					Mock	0	0	0	0	0	0
					VSV	188000	240000	200000	142000	160000	151000
					Rel.
					VSV-G/Actin	siCtrl			siPRMT9
					0h	0	0		0	0
					4h	1	1		0.333333	0.333333
					8h	15.6667	14.6316		2	3.16667
					12h	25.3333	22		12.6667	13.3333

[truncated: 6 more sheets: sFig. 4, sFig. 5, sFig. 6, sFig. 7, sFig. 8, Repeats]
